# Supplementary material for: Multi-scale characterization of glaucophane from Chiavolino (Biella, Italy): implications for international regulations on elongate mineral particles
Source: Eur J Mineral. Author manuscript; Available in PMC 2021 Apr 9. (PMC8034610; doi:10.5194/ejm-33-77-2021)
Supplement: Supplement [file NIHMS1680470-supplement-Supplement.zip]

Archive with 2 entries (2 files):
- ejm-33-77-2021-supplement-title-page.pdf
- Supplementary merged dataset.xlsx
